# Supplementary material for: Impact of Quantitatively Assessed Interstitial Lung Abnormalities on Long-Term Outcomes After Lung Cancer Surgery
Source: J Clin Med. 2025 Aug 9;14(16):5640. doi: 10.3390/jcm14165640 (PMC12386349; doi:10.3390/jcm14165640)
Supplement: Supplementary file 1 [file jcm-14-05640-s001.zip]

Archive with 1 entries (1 files):
- jcm-3773871-supplementary.pdf
